# Supplementary material for: A Novel Variant of Deformed Wing Virus (DWV) from the Invasive Honeybee Apis florea (Apidae, Hymenoptera) and Its Ectoparasite Euvarroa sinhai (Acarina, Mesostigmata) in Taiwan
Source: Insects. 2023 Jan 18;14(2):103. doi: 10.3390/insects14020103 (PMC9958760; doi:10.3390/insects14020103)
Supplement: Supplementary file 1 [file insects-14-00103-s001.zip]

Archive with 1 entries (1 files):
- insects-2107901-SI.pdf
